# Supplementary material for: Enhancement of RecET-mediated in vivo linear DNA assembly by a xonA mutation
Source: PLoS One. 2026 Apr 3;21(4):e0344368. doi: 10.1371/journal.pone.0344368 (PMC13048471; doi:10.1371/journal.pone.0344368)
Supplement: S2 Table — (XLSX) [file pone.0344368.s007.xlsx]

## Sheet: Sheet1
OLIGO NAME	SEQUENCE 5'→3'	USE	HOMOLOGY LENGTH FOR RECOMBINATION	PRODUCT WITH OLIGO	PRODUCT LENGTH (bp)
NC994	AGC ATT TAA CCA AAG CGA ATG GTA TTG AAC ATA GCA ACG CCC ACG ATG /CGT GTG ACG GAA GAT CAC TTC G	Upstream primer to insert cat-sacB in xonA	50	NC995
NC995	CGC GTT TTT ACC AGC TTT GCC ATC GCA ATA GTG GCG TAC ACA TCA GCC AT/A TCA AAG GGA AAA CTG TCC A	Downstream primer to insert cat-sacB in xonA	50	NC994
NC1012	ACG GTA AGC AAC AAT CTA CCT TTT TGT TTC ACG AT(T AA)T TTG AAG CCT CCG CCG CTG GTA CGG CGG AGG A	Recombineering to delete cat-sacB, leave the first 15 codons on xonA and insert a TAA stop codon
JS395	GGC GCA GCG GTC GGG C	Makes fragment from pLT59, starts in ori, 2 Fragment experiments	50	JS396	1548
JS396	CGA TGC GCC AGA GTT GTT TCT	Makes fragment from pLT59, starts in kan, 2 Fragment experiments	50	JS395	1548
JS397	CAT TGG CAA CGC TAC CTT TG	Makes fragment from pLT59, out 5' of kan, 2 Fragment experiments	50	JS398	2490
JS398	CCA AGC TGG GCT GTG TGC	Makes fragment from pLT59, starts in ori, 2 Fragment experiments	50	JS397	2490
JS461	TTC TAG TGT AGC CGT AGT TAG G	Makes fragment from pLT59, starts in ori 2 Fragment experiments longer homology	599 in kan, 330 in ori	JS462	1828
JS462	TAA GGA AAA GAC TCA CGT TTC GA	Makes fragment from pLT59, starts in kan, 2 Fragment experiments longer homology	599 in kan, 330 in ori	JS461	828
JS463	CCC TCG TGC GCT CTC CTG	Makes fragment from pLT59, starts in ori, 2 Fragment experiments longer homology	599 in kan, 330 in ori	JS474	3039
JS474	GGT TAT CAA GTG AGA AAT CAC C	Makes fragment from pLT59, starts in kan, 2 Fragment experiments longer homology	599 in kan, 330 in ori	JS463	3039
JS491	TGA CCA TCT CAT CTG TAA CAT C	Makes fragment from pLT59, starts in kan, 2 Fragment experiments longer homology	200	JS398	2511
NC1099	CGC CAG AGT TGT TTC TGA AAC	Makes fragment from pLT59, starts in ori, 2 Fragment experiments	40	NC1108	1538
NC1100	GCA ACG CTA CCT TTG CCA TG	Makes fragment from pLT59, out 5' of kan, 2 Fragment experiments	40	NC1107	2480
NC1107	CTG GGC TGT GTG CAC GAA C	Makes fragment from pLT59, starts in ori, 2 Fragment experiments	40	NC1100	2480
NC1108	AGC GGT CGG GCT GAA CGG	Makes fragment from pLT59, starts in kan, 2 Fragment experiments	40	NC1099	1538
NC1101	GAG TTG TTT CTG AAA CAT GGC A	Makes fragment from pLT59, starts in ori, 2 Fragment experiments	30	NC1110	1528
NC1102	GCT ACC TTT GCC ATG TTT CAG	Makes fragment from pLT59, out 5' of kan, 2 Fragment experiments	30	NC1109	2470
NC1109	CTG TGT GCA CGA ACC CCC C	Makes fragment from pLT59, starts in ori, 2 Fragment experiments	30	NC1102	2470
NC1110	TCG GGC TGA ACG GGG GGT	Makes fragment from pLT59, starts in kan, 2 Fragment experiments	30	NC1101	1528
NC1103	GTT TCT GAA ACA TGG CAA AGG T	Makes fragment from pLT59, starts in ori, 2 Fragment experiments	25	NC1112	1521
NC1104	CTT TGC CAT GTT TCA GAA ACA AC	Makes fragment from pLT59, out 5' of kan, 2 Fragment experiments	25	NC1111	2463
NC1111	GTG TGC ACG AAC CCC CCG	Makes fragment from pLT59, starts in ori, 2 Fragment experiments	25	NC1104	2463
NC1112	GGG CTG AAC GGG GGG TTC	Makes fragment from pLT59, starts in kan, 2 Fragment experiments	25	NC1110	1521
NC1105	GTT TCT GAA ACA TGG CAA AGG	Makes fragment from pLT59, starts in ori, 2 Fragment experiments	20	NC1114	1518
NC1106	CCT TTG CCA TGT TTC AGA AAC	Makes fragment from pLT59, out 5' of kan, 2 Fragment experiments	20	NC1113	2461
NC1113	TGC ACG AAC CCC CCG TTC	Makes fragment from pLT59, starts in ori, 2 Fragment experiments	20	NC1106	2461
NC1114	CTG AAC GGG GGG TTC GTG	Makes fragment from pLT59, starts in kan, 2 Fragment experiments	20	NC1105	1518
NC1119	AAA CAT GGC AAA GGT AGC GTT G	Makes fragment from pLT59, starts in ori, 2 Fragment experiments	10	NC1124	1515
NC1120	TGC CAT GTT TCA GAA ACA ACT C	Makes fragment from pLT59, out 5' of kan, 2 Fragment experiments	10	NC1123	2462
NC1123	CTG TGT GCA CGA ACC CCC CG	Makes fragment from pLT59, starts in ori, 2 Fragment experiments	10	NC1120	2462
NC1124	CGG GCT GAA CGG GGG GTT C	Makes fragment from pLT59, starts in kan, 2 Fragment experiments	10	NC1119	1515
EH1	GCA TTC GAT TCC TGT TTG TAA TTG T	Makes fragment from pLT59, starts in kan, 3 Fragment experiments	50	JS395	1296
EH2	CTT CCT GTT TTT GCT CAC CCA G	Makes fragment from pLT59, starts in amp, 3 Fragment experiments	50	JS398	1327
EH3	TCA GCA TCT TTT ACT TTC ACC AG	Makes fragment from pLT59, starts in amp, 3 Fragment experiments	50	EH4	1465
EH4	GAA ATA CGC GAT CGC TGT TAA AA	Makes fragment from pLT59, starts in kan, 3 Fragment experiments	50	EH3	1465
NC983	TTT AGC TTG CCT CGT CCC CG	Makes fragment from pLT61, starts upstream on cat, 3 Fragment experiments	50	NC986	1219
NC984	GGC CTC CAT GTC GCT GGC	Makes fragment from pLT61, starts upstream on cat, 3 Fragment experiments	50	JS398	1974
NC985	AAC GTG GCC AAT ATG GAC AAC	Makes fragment from pLT61, starts in cat, 3 Fragment experiments	50	JS395	1905
NC986	TTG CCC ATG GTG AAA ACG GG	Makes fragment from pLT61, starts in kan, 3 Fragment experiments	50	NC983	1219
NC999	AGC CCT GGG CCA ACT TTT GG	Makes fragment from pLT61, Upstream of cat, 6 Fragment experiments	50	NC1000	941
NC1000	ACA TAA GCG GCT ATT TAA CGA C	Makes fragment from pLT61, downstream of cat, 6 Fragment experiments	50	NC999	941
NC1001	ATT CGA CCC GGT CGT CGG T	Makes fragment from pLT61, Fragment downstream of cat, 6 Fragment experiments	50	NC1002	766
NC1002	TGT CAG TAC TGA TTA GAA AAA CTC	Makes fragment from pLT61, Fragment downstream of cat, 6 Fragment experiments	50	NC1001	766
NC1003	TAA ATT GCA GTT TCA TTT GAT GC	Makes fragment from pLT61, downstream of cat, 6 Fragment experiments	50	JS395	912
NC1004	AGC CAT ACC AAA CGA CGA GCG	Makes fragment from pLT61, Starts in amp, 6 Fragment experiments	50	JS398	875
NC1005	GTT GCC ATT GCT ACA GGC ATC	Makes fragment from pLT61, Starts in amp, 6 Fragment experiments	50	NC1006	902
NC1006	TTA AGC CAG CCC CGA CAC C	Makes fragment from pLT61, Upstream of amp, 6 Fragment experiments	50	NC1005	902
NC1007	AGC CCG TCA GGG CGC GTC	Makes fragment from pLT61, Upstream of amp, 6 Fragment experiments	50	NC1008	858
NC1008	CTC TTA CGT GCC GAT CAA CGT	Makes fragment from pLT61, Upstream of cat, 6 Fragment experiments	50	NC1007	858
NC1028	AAT GCG GTA GTT TAT CAC AGT TAA ATT GCT AAC GCA GTC AGG CAC CGT GTA TGA CCA TGA TTA CGG ATT CAC TGG C	Makes frament from pBR-lacZ, 5' end of lacZ, 6 Fragment experiments.	50	NC1029	1102
NC1029	AGC AAC GGC TTG CCG TTC AG	Makes frament from pBR-lacZ, 5' end of lacZ, 6 Fragment experiments.	50	NC1028	1102
NC1030	GAG GTG CGG ATT GAA AAT GGT C	Makes frament from pBR-lacZ, middle of lacZ, 6 Fragment experiments.	50	NC1031	1030
NC1031	TAC CTT GTG GAG CGA CAT CCA G	Makes frament from pBR-lacZ, middle of lacZ, 6 Fragment experiments.	50	NC1030	1030
NC1033	GTA GGT GTT CCA CAG GGT AGC CAG CAG CAT CCT GCG ATG CAG ATC CGG AAC TTA TTT TTG ACA CCA GAC CAA CTG GT	Makes frament from pBR-lacZ, 3' end of lacZ, 6 Fragment experiments.	50	NC1040	1154
NC1034	TCC AGC TGA GCG CCG GTC GCT ACC ATT ACC AGT TGG TCT GGT GTC AAA AAT AAG TTC CGG ATC TGC ATC GCA G	Makes frament from pBR-lacZ, end of lacZ to ori, 6 Fragment experiments.	50	NC1035	1030
NC1035	AGG GGG AAA CGC CTG GTA TC	Makes frament from pBR-lacZ, end of lacZ to ori, 6 Fragment experiments.	50	NC1034	1030
NC1036	AGA GGT GGC GAA ACC CGA CA	Makes frament from pBR-lacZ, ori to 3' of amp, 6 Fragment experiments.	50	NC1037	1040
NC1037	TGA CAC CAC GAT GCC TGC AG	Makes frament from pBR-lacZ, ori to 3' of amp, 6 Fragment experiments.	50	NC1036	1040
NC1038	TTA ATA GTT TGC GCA ACG TTG TTG	Makes frament from pBR-lacZ, 5' of amp to 3' of lacZ, 6 Fragment experiments.	50	NC1039	922
NC1039	CCC AGT CAC GAC GTT GTA AAA CGA CGG CCA GTG AAT CCG TAA TCA TGG TCA TAC ACG GTG CCT GAC TGC GTT	Makes frament from pBR-lacZ, 5' of amp to 3' of lacZ, 6 Fragment experiments.	50	NC1038	922
NC1040	CGC TGG ATG GTA AGC CGC TG	Makes frament from pBR-lacZ, 3' end of lacZ, 6 Fragment experiments.	50	NC1033	1154
CI001	CAG GTG GCA CTT TTC GG	Makes fragment from pJS103, from amp, 6 Fragment experiments	30	CI002	1508
CI002	GCT GGG CTG TGT GCA CG	Makes fragment from pJS103, from ori, 3 and 6 Fragment experiments	30	CI011	3395
CI003	TGA ACG GGG GGT TCG TGC	Makes fragment from pJS103, from ori, 3 and 6 Fragment experiments	30	CI023	1131
CI004	GCG CTC ACT GCC CGC TTT C	Makes fragment from pJS103, from kan, 6 Fragment experiments	30	CI003	552
CI007	AAC GCA ATT AAT GTG AGT TAG CTC	Makes fragment from pJS103, in kan, 6 Fragment experiments	30	CI008	100
CI008	ATT GTT ATC CGC TCA CAA TTC C	Makes fragment from pJS103, promoter of lacZ, 6 Fragment experiments	30	CI007	100
CI009	TGT TGT GTG GAA TTG TGA GCG GAT AAC	Makes fragment from pJS103, upstream of lacZ, 6 Fragment experiments	30	CI010	1290
CI010	GGC TTC ATC CAC CAC ATA CAG GC	Makes fragment from pJS103, from middle of lacZ, 3 and 6 Fragment experiments	30	CI024	1688
CI011	CGC TAC GGC CTG TAT GTG GTG G	Makes fragment from pJS103, from middle of lacZ, 3 Fragment experiments	30	CI002	3395
CI023	GCG AGC CCC TGA TGC TC	Makes fragment from pJS103, from kan, 3 Fragment experiments	30	CI003	1131
CI024	TGA TCT GGA CGA AGA GCA TCA G	Makes fragment from pJS103, from kan, 3 Fragment experiments	30	CI010	1688
CI032	ATT GTT ATC CGC TCA CAA TTC CAC ACA ACA TAC GAG CCG GGA GCA TAA AGT GTA AAG CCT GGG GTG CCT AAT GAG TGA GCT AAC TCA CAT TAA TTG CGT T	100 nt oligo to act as a fragment in 6 fragment experiments. In promoter of lacZ.	"50" (single-stranded)		100 nt
CI033	TTT CCC GAC TGG AAA GCG GGC AGT GAG	Makes fragment from pJS103, from kan, 6 Fragment experiments	30	CI034	937
CI034	ATG AGT GAG CTA ACT CAC ATT AAT TGC G	Makes fragment from pJS103, from kan, 6 Fragment experiments	30	CI033	937
CI035	CGC GCA CAT TTC CCC GAA AAG TG	Makes fragment from pJS103, 3' of lacZ, 6 Fragment experiments	30	CI011	1917
CI040	GTG CAT CTG CCA GTT TGA G	Makes fragment from pJS103, from lacZ, 6 Fragment experiments	30	CI007	400
CI041	GTC GTC GTC CCC TCA AAC TG	Makes fragment from pJS103, from lacZ, 6 Fragment experiments	30	CI010	990
